# Supplementary material for: OGG1 Inhibition Reduces Acinar Cell Injury in a Mouse Model of Acute Pancreatitis
Source: Biomedicines. 2022 Oct 12;10(10):2543. doi: 10.3390/biomedicines10102543 (PMC9599718; doi:10.3390/biomedicines10102543)
Supplement: Supplementary file 1 [file biomedicines-10-02543-s001.zip]

Archive with 1 entries (1 files):
- biomedicines-1954805-supplementary.pdf
